# Supplementary material for: Accurate and fast graph-based pangenome annotation and clustering with ggCaller
Source: Genome Res. 2023 Sep;33(9):1622–37. doi: 10.1101/gr.277733.123 (PMC10620059; doi:10.1101/gr.277733.123)
Supplement: Supplement 1 [file Supplemental_Code.zip]

Archive with 3 entries (2 files):
- Supplemental_Code/
- Supplemental_Code/ggCaller-master.zip
- Supplemental_Code/ggCaller_manuscript-master.zip
